# Supplementary material for: LRP6 Is a Functional Receptor for Attenuated Canine Distemper Virus
Source: mBio. 2023 Jan 16;14(1):e03114-22. doi: 10.1128/mbio.03114-22 (PMC9973313; doi:10.1128/mbio.03114-22)
Supplement: TABLE S1 [file mbio.03114-22-s0004.txt]

Table S1. Genes targeted by the genome-wide canine CRISPR/Cas9 library and gRNAs counts (plasmid DNA pDNA, day 0 D0, CDV-treated condition, control (ctrl) for experiment 1 (E1) and experiment 2 (E2))
gene	E1_D0	E1_CDV	E1_ctrl	E2_D0	E2_CDV	E2_ctrl
SDHD	13	4	15	4	0	41
UGT1A6	142	8	105	43	1009	76
LOC100685482	48	24	190	19	109	36
LOC106559647	225	27	182	120	1122	334
TRNP1	123	12	34	59	129	145
TVP23B	130	63	222	68	113	223
LOC100685886	82	87	71	25	37	59
DEFB113	64	30	68	35	2	81
UBXN8	242	71	296	138	107	231
ZC3H3	331	111	297	167	155	230
PARL	60	84	35	44	42	67
METTL14	38	41	15	26	13	31
LOC100855883	82	41	115	52	157	95
CEP44	394	914	519	182	403	381
LOC100684107	47	2	58	15	30	85
CIAPIN1	45	48	113	29	53	20
CENPH	237	426	370	139	145	438
RPL10A	132	112	222	69	27	296
NAV1	250	542	312	120	147	430
LIFR	159	18	126	64	133	143
ARHGAP11A	292	335	377	164	1058	408
LOC100688482	540	664	1094	255	772	837
DDX56	298	150	256	145	14	101
OR08D04	272	224	333	122	128	272
C7H18orf21	144	81	91	67	85	91
RBM8A	176	55	127	90	47	98
MNS1	86	90	162	45	132	123
GIPC2	122	137	100	70	232	129
MAGI3	213	384	248	129	308	329
ARL14EPL	8	2	5	7	0	26
SYT9	62	173	87	25	247	63
LOC106559806	133	101	71	87	66	87
LMTK2	278	141	102	136	57	51
IL26	71	54	97	24	62	69
UBE2W	429	1986	436	196	278	377
NEG_CONTROL_1	228	295	340	117	325	318
DPH2	7	1	2	6	7	60
STAP1	41	129	127	21	195	75
ALDH6A1	229	95	193	89	119	201
HOXC11	226	52	95	99	22	120
CHRNA5	657	1382	520	341	492	729
CCDC146	112	1	89	70	168	71
ZC2HC1A	31	17	43	10	11	39
EVI2A	19	73	38	5	1	60
SERPINA14	94	91	117	41	89	121
ZNF432	61	0	65	18	3	29
EGFR	191	206	256	119	282	249
LOC100684781	373	381	528	198	372	623
ARL13B	73	100	158	32	126	165
RGS7BP	314	192	513	166	663	526
COR12E4	592	1227	1053	306	909	897
SGMS2	515	543	636	220	435	932
ZFC3H1	267	160	165	130	34	279
BNIP2	551	636	562	257	393	596
LOC611813	178	707	212	71	385	133
NEG_CONTROL_2	511	380	538	274	273	589
EIF2B1	387	237	413	172	167	419
DTX3L	74	133	114	42	421	114
PSME3	250	162	486	136	360	250
ATP7A	619	534	699	295	421	791
LOC610304	211	328	285	114	180	225
EEF1E1	453	158	201	239	196	130
GM2A	160	20	144	99	108	111
LOC102157134	94	11	71	59	14	154
ZNF146	310	232	355	175	265	384
NPFFR2	99	42	44	38	60	45
SYT10	112	346	277	50	1007	363
COR5A3	336	85	215	191	118	215
IL22RA2	129	408	113	58	7	131
AGPAT5	38	2	13	12	5	9
FERMT1	285	141	466	130	220	347
PPP4R3B	85	3	123	36	94	87
LOC100686389	299	218	271	124	3227	725
CDC14A	193	1033	263	123	799	411
GCNA	194	1080	420	106	675	325
RNMT	192	423	290	94	218	190
PHTF2	166	212	52	96	126	47
CA10	387	653	859	177	2274	895
SLC17A8	344	202	385	150	257	246
MYO5C	209	258	205	115	45	194
MAN2A1	19	0	4	9	6	10
IMMT	232	116	201	120	246	308
USP42	242	188	208	135	227	164
LOC111097909	127	204	164	64	71	101
NOL4	228	106	235	112	231	322
ATP1A1	156	21	203	90	20	102
PIK3CB	131	89	178	44	102	169
ANO3	74	41	49	41	6	62
A2ML1	278	45	141	133	133	193
LOC482175	245	134	133	133	128	142
SLC6A4	554	774	745	287	968	766
COR1P2	94	66	91	42	105	121
TAX1BP1	120	101	195	64	158	110
UBA6	46	0	23	29	15	27
ATXN7L1	128	152	111	58	210	226
HEMGN	102	325	151	47	147	92
MITD1	146	201	96	73	75	185
SMCHD1	74	5	59	35	23	85
MXD3	100	29	70	71	2	214
WIPF3	234	176	88	134	56	66
PTCD3	76	18	16	28	16	23
RAB3GAP1	236	19	250	139	106	136
C4H1orf131	218	90	145	129	49	98
SLC46A3	51	14	30	18	2	13
STK3	448	692	621	252	269	383
PSIP1	141	2319	310	84	116	137
KLRD1	261	60	286	148	224	193
POLE2	160	169	999	95	499	1137
SH3BGRL	100	45	48	51	250	85
SLC45A2	17	3	16	11	0	6
COR6W1	553	1652	940	295	1203	859
CTSH	423	178	356	219	366	377
SCLT1	84	83	168	45	40	48
NUP54	195	642	177	137	255	211
COL5A1	179	46	178	96	73	262
LOC489318	142	50	139	65	581	72
SNTB2	235	746	170	132	18	243
TBXAS1	287	167	502	161	591	392
LOC606925	103	372	178	82	140	266
EIF2A	456	612	385	270	150	419
TMEM248	111	449	386	58	936	440
FAXC	154	89	111	76	72	60
ATP6V1E1	236	110	156	134	68	197
CAPN7	107	65	150	48	38	112
IPO9	187	103	37	81	5	60
RFC5	88	103	210	34	171	115
LOC102151387	470	189	307	296	147	368
METTL13	151	183	108	74	254	136
KATNBL1	189	169	118	93	14	120
SEC24A	188	722	486	101	50	257
UBALD1	261	177	278	129	675	270
PPP2R1B	469	1277	917	261	537	876
IQCM	129	140	167	65	520	149
RBMS2	85	141	87	53	45	98
ARMCX1	128	85	51	62	17	58
DAZAP1	404	348	163	205	589	246
GABRG3	92	79	28	60	1	22
TM4SF4	161	246	219	64	88	190
ACTR1A	89	10	71	60	5	99
CCDC36	159	144	40	75	15	74
LOC483523	81	13	31	24	65	55
FAM13A	36	64	29	18	9	35
MEGF9	374	125	295	223	224	298
TXNDC2	282	201	380	147	442	441
ZNF12	136	644	201	87	109	218
B4GALT5	237	99	142	103	168	116
ITIH2	327	299	359	215	582	378
GSTO1	101	45	52	63	69	120
E2F8	256	289	341	150	337	277
LCA5	89	187	106	47	23	89
RDH10	420	262	536	198	426	426
FZD4	119	45	178	93	45	213
SERPINI2	314	354	306	171	326	357
DCDC2	206	243	240	103	173	265
AP2M1	269	247	236	129	34	225
SLC25A16	136	22	262	48	3	186
RBMS1	82	81	68	31	94	71
CCDC173	137	138	207	66	87	113
CLPX	591	947	710	338	805	708
ERCC4	104	44	82	61	123	54
C6H1orf194	291	212	129	174	73	123
LOC485606	712	619	559	386	643	607
COX4I1	282	57	142	153	217	207
LOC102156984	257	442	200	160	394	176
PGBD5	666	2374	1022	350	1488	822
LOC102153261	374	456	512	227	752	419
DGKB	355	134	134	152	205	219
NEG_CONTROL_3	357	243	465	235	649	379
ZNF334	95	20	87	45	67	28
NEG_CONTROL_4	529	1797	1078	337	470	643
CCDC122	19	0	28	10	0	1
MCM10	180	164	117	92	160	141
GTF2F2	29	0	3	15	2	4
XAB2	586	331	606	311	259	456
C21H11orf54	232	176	184	120	191	127
IRAK2	71	19	129	31	459	248
LOC489851	43	485	95	18	43	75
ALDH3A2	467	252	557	266	624	369
CHURC1	270	106	613	126	324	405
COQ8A	150	145	158	75	73	266
LOC100683428	319	247	447	155	275	468
CRYZ	366	300	211	168	25	307
SUCO	248	113	141	148	88	140
BPTF	150	303	197	63	463	313
ZMAT1	246	511	481	119	559	374
PIN4	112	38	235	60	62	121
LRRTM4	189	30	127	87	670	190
VIPR2	253	210	228	128	471	159
PSMC4	285	1206	225	157	679	277
ANKRD11	49	33	10	30	15	60
EFCAB3	115	199	196	50	2	347
ASAH2	229	66	155	155	73	136
DNAH7	652	2532	775	370	805	683
POLB	611	1367	1179	337	1464	1020
USP7	184	32	102	109	397	65
RGS6	80	3	72	38	240	27
ZBTB11	126	75	112	54	63	72
DNAJC2	232	29	123	118	25	77
TDGF1	282	126	548	150	294	235
ST8SIA4	396	379	457	205	433	348
LOC610646	389	452	411	203	632	528
PDRG1	163	5	68	80	45	81
COR5BA2	327	238	232	180	263	387
CAPZA2	182	94	95	83	186	230
LOC477776	150	94	144	89	58	93
UTS2B	179	113	211	99	64	223
EDA	73	2	31	36	37	21
KIF21A	110	7	135	78	12	102
IFI6	227	62	185	141	157	133
LOC484934	567	319	566	339	205	705
TPO	276	171	385	156	333	331
CCDC180	51	0	13	28	14	74
TMEM14A	56	171	41	36	28	73
PIH1D2	358	484	210	216	415	368
LOC611401	467	313	229	258	137	357
LOC100684448	359	726	151	195	201	252
HASPIN	112	2	122	52	86	85
NEG_CONTROL_5	270	205	319	116	141	224
TXNDC9	527	539	828	296	385	840
MS4A7	182	172	47	82	72	79
AKAP7	553	1154	661	273	854	723
TRA2B	103	160	74	71	209	92
RNF24	165	237	161	89	184	155
LOC100684019	285	342	192	147	150	69
ZNF630	631	1762	1000	322	1176	802
LOC609185	460	186	348	276	137	177
CAVIN3	77	212	54	31	102	43
PFDN4	156	41	294	69	248	129
LOC111090401	117	436	419	59	18	397
HCFC2	82	81	92	37	16	46
CLASP2	114	99	163	48	418	97
LOC102156701	379	202	232	155	27	160
ANKRD12	120	104	135	32	241	120
LOC489515	168	166	212	120	75	193
MACC1	206	734	286	88	745	572
MS4A5	143	91	179	86	201	120
TAGLN3	247	172	170	170	56	206
BRIX1	94	5	13	57	8	16
SGK1	53	0	67	34	54	52
LHFPL2	282	841	458	158	794	625
GPR19	461	318	495	282	628	308
NAA15	137	2	56	79	93	87
CDH9	515	1059	1103	290	1374	952
TOB1	375	265	175	187	44	193
KIAA1107	158	5	88	85	10	109
COPS4	163	92	110	71	4	105
SPATA21	158	115	102	89	61	74
WDR36	245	48	105	147	24	150
SMKR1	414	657	388	212	439	391
CFAP97	182	56	158	82	8	136
TM4SF1	134	41	65	69	10	104
ZMYM3	424	220	278	248	1282	363
CCDC173	194	540	159	92	258	191
TMEM253	641	456	985	338	759	555
RGS2	176	137	153	108	106	95
LYPLA1	452	197	496	258	277	510
MEOX2	252	315	92	146	297	152
TMPO	243	17	167	112	206	117
PXDC1	235	514	265	119	278	294
C4H5orf22	433	857	476	251	485	438
COR2AV2	224	447	299	119	409	335
AGBL1	219	217	272	112	36	177
FGF23	120	304	117	50	209	108
HPRT1	235	427	666	108	898	666
LOC111094898	195	78	137	109	82	176
LOC106558875	574	438	478	301	149	502
COR51X2	212	195	300	130	980	573
PPFIBP1	325	133	429	162	387	472
NEMP2	171	17	43	71	30	51
GGA1	196	103	267	111	8	218
NUCB2	178	289	219	109	538	163
MOGS	163	36	52	79	41	68
SDC4	421	621	817	226	912	589
RASA2	223	362	345	121	19	277
FCF1	114	61	151	51	15	111
TDRD3	119	1138	87	43	108	83
CFAP97	202	95	248	112	7	136
FAM98B	174	59	257	110	83	458
LOC102153569	152	102	762	78	46	628
RAP2C	303	443	369	161	367	386
LOC476784	472	296	482	230	257	421
LOC609637	198	157	121	90	58	112
IFI44L	363	585	698	206	463	730
NDUFB4	228	81	122	104	17	155
MEDAG	422	1099	385	244	192	466
LOC102151520	233	205	164	152	367	139
LOC100688674	304	117	203	157	201	140
MPHOSPH8	57	813	115	34	43	157
ZNF485	3	99	15	3	5	4
CFDP1	97	0	75	44	41	77
IPO4	190	118	192	95	19	146
KIAA1468	197	33	135	85	99	112
IL2RA	305	100	169	152	129	214
NME5	97	26	130	52	2	88
PMCH	116	957	280	46	124	300
CUL5	121	67	655	43	55	348
MMP8	169	68	88	81	37	101
CBX1	165	397	238	102	361	181
ADAM9	33	2	12	9	23	24
CCDC116	273	236	514	159	743	291
CABYR	368	453	437	195	758	546
NEG_CONTROL_6	57	177	41	30	13	75
C6H1orf194	135	26	167	66	74	128
LOC485601	46	59	13	34	2	14
LOC100686060	62	61	174	31	20	114
LOC491531	70	37	202	31	35	159
OR08D07	45	81	46	22	0	45
NEBL	421	664	667	234	544	722
ADAM2	123	646	178	57	260	143
TAF1B	149	2	39	81	0	56
PATE2	573	186	426	289	897	368
STK39	71	3	103	58	2	99
RHOBTB3	149	43	81	89	41	52
CBARP	405	162	284	197	610	303
LOC475149	225	202	124	113	60	181
DHX57	382	348	252	201	311	358
LOC111093708	214	138	214	112	101	255
CLMP	204	18	92	85	205	81
NEMP1	42	831	24	28	1	50
CTPS2	362	631	626	188	867	522
C12H6orf183	81	2	41	47	0	30
CPA3	111	122	167	49	51	159
PPP1R42	130	265	246	61	152	270
COR10D5P	24	0	71	9	27	74
ATP1B1	5	0	2	4	0	16
LEPROT	411	246	299	235	307	309
IGF1R	284	180	409	142	116	335
GHR	667	1869	1122	371	643	1190
SLC9A8	152	8	291	83	52	305
HMGB1	49	29	74	61	57	93
LOC609805	129	391	141	62	187	208
UGGT2	45	4	36	22	0	40
PEG3	221	72	251	121	13	209
ZNF285	108	74	380	48	489	581
KIAA1841	49	9	25	20	0	30
KCNK10	396	109	845	209	597	630
PMM2	183	93	190	88	89	290
SMNDC1	221	76	362	110	446	371
TRIM61	265	158	717	172	504	495
PPM1K	68	328	168	37	2	203
TBP	662	50	325	299	246	325
SWT1	356	161	246	173	366	204
PAK3	275	571	211	123	471	228
RAB39A	185	159	269	79	36	232
SLC38A4	159	4	93	67	17	88
NRGN	376	280	473	215	366	285
LOC111091462	113	64	40	61	4	82
UGGT1	106	20	55	48	125	37
LOC100855509	130	30	119	66	34	131
CTDSPL2	148	102	155	64	84	145
HAUS6	67	25	61	32	291	30
MUC19	27	1	19	9	2	12
PDIK1L	572	1163	733	267	992	780
KIF26B	189	253	97	84	122	107
APH1B	107	13	229	64	181	199
UGT3A2	123	24	51	71	317	135
URB2	66	15	32	38	24	20
AMFR	73	28	63	30	33	68
CAAP1	18	220	27	14	59	37
NLRP13	541	1147	555	270	748	541
ZC3H8	304	385	400	148	379	337
PDCD2	88	6	16	59	10	12
OTOGL	265	362	263	132	380	441
MFSD14B	216	107	86	97	30	95
HINT1	171	5	103	84	4	102
NEG_CONTROL_7	361	184	681	203	267	563
MVB12B	109	170	68	61	13	374
ATF3	320	290	264	143	163	273
EPG5	210	104	181	98	57	322
OLFML1	31	0	2	13	1	14
TIMM21	279	319	445	161	151	258
GTF2H3	34	9	11	20	0	12
SNRNP200	0	0	0	1	0	0
PPP1R1C	145	308	115	63	300	183
MGST1	348	548	540	174	466	554
LOC100685048	117	51	70	65	5	83
LIPC	543	944	626	306	342	695
IDS	537	417	544	241	2149	508
RBL2	176	164	98	74	70	88
KY	167	58	88	95	47	128
ELK4	418	975	224	237	101	226
LOC102155410	174	1	107	79	81	92
GMCL1	301	497	255	176	78	277
MRPL3	756	338	392	389	283	332
ZP2	441	1030	530	248	655	604
ETFRF1	100	104	92	76	239	79
LOC491358	394	69	233	242	53	316
TMEM52B	178	31	169	89	26	186
C9H17orf97	221	378	888	109	468	527
LOC111094603	302	423	686	169	611	780
COR51C4	226	202	294	114	544	253
RBM48	125	206	93	57	255	173
RFT1	259	231	228	117	372	332
TRIM25	137	97	293	68	106	280
SYCP2	473	316	468	235	629	576
TFPT	177	3436	426	76	138	167
PIP5K1B	146	271	112	89	305	177
IFIT3	290	455	480	149	174	466
BCAM	824	974	869	394	684	831
WDR54	784	593	687	415	779	389
GYG1	64	137	58	29	23	54
TFAM	90	370	243	47	417	156
GMPR	208	53	124	89	21	150
YWHAZ	300	66	121	146	155	125
MAN1A2	111	5	151	49	104	108
IMMP1L	359	338	580	164	2004	655
LARP1B	284	297	524	113	678	612
CNKSR3	235	377	758	138	1303	823
ARHGAP10	146	48	97	63	289	132
LOC111090913	54	96	51	26	36	39
LRRTM2	130	120	338	85	203	201
COR5M13P	184	247	285	86	544	356
SERPINB7	56	98	209	28	71	108
TAS2R38	33	3	25	17	79	31
SNX6	137	216	74	73	129	119
CLMP	492	1266	987	263	1447	788
TNFRSF9	34	19	33	17	17	58
UBXN2A	51	75	53	21	26	92
TRIT1	223	692	229	105	235	197
FYN	149	77	56	65	13	84
SCAF11	26	4	60	25	130	31
EI24	64	11	74	43	96	85
HSPE1	262	66	236	135	118	245
NUP54	196	501	124	110	639	232
HOXD8	32	0	19	21	34	65
CTNND2	53	0	48	14	76	47
CLEC2D	201	166	282	98	160	212
CARF	504	1212	468	229	330	497
TTC6	526	2038	696	312	421	533
UBE3B	326	393	291	199	740	199
LOC102154635	28	0	17	9	24	46
ATP6V0D2	82	208	80	34	151	143
KCNH5	24	9	29	16	2	28
CELF1	86	420	95	56	51	175
CDKAL1	507	580	708	205	1685	815
FIP1L1	55	2	8	29	30	13
LOC100685453	76	78	44	30	18	129
SCEL	133	9	104	67	361	83
HORMAD1	119	400	98	50	542	71
ARMC1	212	102	174	140	101	211
SCP2	127	32	87	102	88	212
DCTN5	404	515	456	267	291	650
HSPB11	259	114	515	134	575	400
EML4	127	18	123	83	804	90
NEG_CONTROL_8	446	705	429	249	167	583
CDC42BPA	152	102	269	102	68	284
PEX11B	108	41	380	72	247	225
SYT10	48	65	37	21	11	10
SAFB2	483	294	257	290	474	478
GGT1	122	25	116	55	0	72
CENPJ	331	325	438	180	123	378
DOCK10	71	611	181	50	224	105
MMP21	355	338	483	202	625	440
ZFP30	70	125	534	42	274	412
CSGALNACT1	114	278	72	70	4	103
SLC30A7	234	266	321	148	214	267
LOC610022	336	698	187	153	442	240
TP63	269	295	307	148	948	276
HAUS3	73	1	32	43	4	8
CCT8	177	292	92	100	21	88
FAM72A	486	136	508	290	348	521
PEX3	195	23	122	105	164	148
STPG2	38	6	62	20	49	53
LOC111093596	140	57	40	90	63	107
LOC106558518	515	1156	666	272	447	502
TLK1	315	482	127	210	377	208
LOC489590	446	703	591	255	49	542
GDA	180	1026	200	89	138	337
ZNF699	97	130	348	57	96	135
GALNT6	229	37	207	153	152	211
TNS1	150	273	250	94	21	343
TUT1	244	200	172	151	95	109
ATP5B	304	179	299	204	307	254
KLRG2	328	178	222	221	131	281
LOC100856000	141	403	113	78	25	108
PSMD14	80	61	22	67	75	60
CLTB	180	24	131	113	36	102
GDPD1	359	223	493	241	531	804
LOC482235	489	542	1276	302	385	1706
SLBP2	50	4	8	32	0	38
TMEM167B	232	65	399	121	292	363
PPP6R3	426	1102	1008	255	1354	859
LOC102152536	450	775	582	223	658	1020
RABEPK	289	72	132	123	142	260
SELENOT	116	20	104	43	13	56
RSBN1	425	400	506	257	1818	825
MILR1	189	103	159	96	68	89
ANOS1	560	1012	685	315	488	776
PRAP1	178	90	56	109	64	123
LOC102153305	180	77	156	139	1	193
NFATC2	132	42	78	88	35	79
KIAA0141	27	16	30	17	24	8
SPX	329	111	359	168	632	460
RNF167	463	529	486	290	1236	694
LOC100688321	51	303	16	28	14	58
TMEM2	450	469	810	269	415	1151
COX7A1	436	142	376	247	60	201
DNAJC9	263	5	27	146	108	86
CYP3A4	115	29	77	57	33	184
COR52A12	381	292	164	215	425	297
LOC609179	276	1041	306	154	1015	431
LOC102157101	55	226	38	33	83	45
RPS2	341	13	40	157	5	33
LGSN	74	0	29	49	2	24
TMEM209	118	171	76	88	55	155
PAPOLB	304	311	339	218	240	272
MINDY3	572	811	409	355	1503	446
DYSF	103	95	98	62	279	82
CCDC148	378	462	313	230	536	340
PRKCG	328	117	198	172	145	258
LOC102155804	419	589	523	221	229	455
HTRA1	548	821	735	326	1464	678
CELF6	358	302	486	192	1278	335
SELENOI	429	879	502	230	1178	641
SPATA48	251	931	88	147	44	187
LOC480777	175	2	7	94	5	28
MFSD2B	376	331	520	208	390	603
GLI3	630	1681	797	333	1981	764
SPINK7	337	69	193	224	607	321
IQCH	535	1307	947	327	982	817
YEATS2	632	27	194	417	119	368
ZNF341	8	52	50	6	1	18
AGMO	280	193	251	154	295	374
KLK5	555	401	657	327	828	458
LOC484262	377	548	343	229	634	485
RAB28	35	4	23	23	0	8
DSEL	98	407	62	52	9	34
LOC100683738	169	28	185	76	53	130
FAM221B	43	4	199	7	826	223
LOC476453	140	168	113	96	394	123
CERS5	71	21	67	38	53	125
PMCH	26	1	23	15	3	21
NAPG	22	32	2	17	0	6
CEBPZOS	72	2	53	31	3	61
TPP2	146	56	150	69	9	131
RPS24	44	0	1	21	0	6
NLGN1	413	467	604	208	313	500
ADAM15	183	50	104	124	202	139
APOD	171	115	148	83	94	220
FBXL13	56	4	46	41	27	49
ZFP2	47	28	31	21	0	29
ZNF260	70	481	53	43	71	56
LOC479184	58	24	21	27	13	48
EPN1	268	15	212	174	68	127
LOC100686305	96	98	105	55	443	71
ARMC3	290	142	275	160	688	313
CACNB2	240	8	151	133	152	225
ARPC5	353	108	260	178	93	256
DENND4A	26	7	9	22	5	8
MOB1A	300	30	114	171	108	193
CPO	93	328	156	55	95	111
DSC3	160	232	83	75	79	125
RPL34	151	5	53	73	23	109
MN1	176	458	104	114	79	117
RTL4	267	98	464	136	665	498
EXT1	650	263	422	354	426	455
SPATS2L	196	127	235	110	149	171
SPOPL	40	184	38	19	5	42
ATP5J	684	339	536	387	335	329
A4GNT	150	135	151	88	210	189
LOC100682783	304	237	214	150	338	225
PNKD	513	490	572	265	1721	653
NCAM1	155	327	93	71	74	100
PYGL	286	707	248	165	1754	305
MKRN1	93	224	145	75	474	168
PPIE	224	71	43	102	46	76
FHIT	117	6	163	88	43	64
TRAF3IP3	179	39	250	93	32	152
CD72	280	150	225	152	178	290
MMAA	300	219	193	172	645	281
CLASP1	421	146	416	256	485	388
TAS2R7	220	539	390	133	77	516
SRARP	376	335	328	246	990	527
LOC102151982	137	27	44	59	48	63
LOC481185	202	176	187	116	360	136
LOC100856485	110	96	46	55	1	106
LOC100683682	54	4	83	31	106	63
HNRNPLL	140	136	160	74	253	92
LRBA	168	79	115	111	225	57
E2F8	208	107	159	130	1212	147
SEC14L1	276	183	219	177	302	338
ZNF879	129	9	137	79	112	136
SH3YL1	268	20	131	211	26	203
NOLC1	162	63	146	93	165	134
INCENP	91	0	24	54	1	15
ART1	130	149	95	67	5	59
AFDN	110	115	824	91	264	433
FN3KRP	255	1447	361	153	70	264
FGF16	594	210	425	330	672	452
TRABD2A	439	143	962	266	69	1014
BST2	161	86	88	98	57	128
PRELID3B	402	294	255	237	294	257
LOC102151216	82	1	3	49	1	3
RIF1	347	208	133	117	181	257
TOGARAM1	184	75	131	112	73	91
RAG1	191	116	153	120	162	125
INSR	284	306	127	184	159	123
C30H15orf65	212	3	20	127	59	59
TEF	84	72	83	58	167	139
TPM4	108	36	152	78	210	118
USP16	215	319	153	114	292	109
DHRS4	199	235	237	130	605	294
OR1L6	282	171	398	138	294	378
DNAJC11	31	1	11	14	0	2
CTR9	267	12	85	151	6	70
GTPBP8	76	83	76	38	29	56
CDKL4	222	387	235	108	379	407
FAM3C	54	0	49	31	2	25
C17H2orf50	224	144	149	125	255	90
FUBP1	161	29	123	90	320	82
PGF	439	340	312	249	381	310
ASPG	291	1003	366	162	41	378
LOC102153864	315	211	128	139	158	128
LOC106558405	288	39	463	178	388	358
CROT	427	372	343	266	443	296
DACH2	641	1360	1003	343	1065	721
CALB1	269	270	382	173	1096	472
RPL34	188	116	131	103	44	235
KCNK10	115	51	129	77	32	92
ZDHHC7	558	1312	754	340	701	556
C10H2orf74	367	447	300	197	367	395
C5H16orf70	62	0	69	23	38	60
RELN	144	274	164	68	85	133
LOC100686389	98	9	31	50	7	44
NVL	701	423	657	443	927	786
SDHAF4	220	328	383	123	1070	554
LOC100685290	151	491	461	92	1207	528
OR10C10	354	317	990	252	691	763
NEG_CONTROL_9	251	653	352	168	145	308
LOC100686848	92	3	90	65	40	133
WNT8B	278	129	432	200	59	411
LOC608622	192	285	128	129	359	157
PLOD2	323	191	314	168	911	305
BCL9	255	453	163	163	159	216
LOC100856260	176	815	598	109	499	357
TFB1M	107	217	179	82	577	359
RAD1	459	2	104	266	22	99
IL17D	142	137	51	85	45	39
LOC100855990	276	235	174	120	115	176
ITPA	241	323	336	137	509	285
NEG_CONTROL_10	132	115	211	57	222	175
ASCL1	129	184	139	104	81	177
WNT2	331	192	331	190	941	193
GRIK2	201	36	421	96	35	205
MEOX2	215	449	196	153	1030	218
GUCA1C	186	774	156	84	193	343
ABCC2	343	1152	951	178	1399	790
VWDE	339	351	321	187	360	316
KDM7A	99	4	77	51	26	54
NKTR	467	113	221	275	296	310
KIF2C	80	232	272	51	54	187
GCM1	166	38	95	96	1348	88
BNIP2	396	615	90	209	36	139
LOC100685053	83	45	73	46	42	22
PDE6C	650	948	541	391	801	524
SLC37A1	227	70	278	127	254	201
SLC33A1	298	120	54	130	16	49
THAP3	123	15	68	63	133	157
LIMA1	243	37	160	125	606	197
LOC488279	330	114	220	172	105	184
NLGN3	249	178	188	136	74	208
MKRN2	89	378	203	53	702	175
CD37	229	305	237	109	264	152
ORC1	93	2	72	63	27	12
PKD1L1	17	44	7	14	1	4
RGS8	40	17	39	27	0	41
PDZD9	368	972	434	238	549	374
NDUFA5	110	68	102	69	53	122
TPH1	141	37	148	71	1182	174
NEG_CONTROL_11	171	338	151	99	100	201
EXOSC9	55	9	25	45	6	49
POLR1A	37	1	7	20	20	0
ZNF613	89	3	62	35	68	44
LY9	175	389	402	98	328	306
ASPN	125	79	131	79	789	140
LOC111092148	365	863	555	216	548	805
LRPAP1	106	137	86	55	192	93
VWA1	39	0	5	17	9	17
LOC612320	317	168	266	201	759	277
WDR66	423	381	540	296	379	434
LOC106559164	118	10	33	53	1	70
LOC492045	239	44	179	128	127	321
MGAT5	60	20	22	25	16	91
KLHL32	267	593	386	152	604	500
NR2C2AP	140	289	192	93	658	185
RPGR	613	290	554	283	693	781
FANK1	685	574	957	380	513	982
LOC100683879	187	220	3212	62	1544	2497
NDUFV2	52	46	79	30	1	57
PMM2	31	52	52	13	0	18
GARNL3	218	902	458	170	1141	438
IKZF2	706	2443	830	365	358	667
MINPP1	326	110	144	189	60	128
DPH1	381	12	49	202	52	115
BCKDHB	664	2486	1625	328	1568	1460
FABP2	61	20	34	40	132	67
USP16	368	287	244	166	260	226
LOC483484	446	420	322	212	464	313
LOC100685047	597	733	656	389	2041	841
LOC607207	304	104	297	133	369	374
ABCC12	261	535	204	175	40	249
NMRK1	214	152	202	145	414	227
PIK3C2A	210	210	172	115	134	129
ZFR2	247	501	89	138	15	181
RPS19BP1	537	382	676	315	1219	525
GAB1	288	88	311	144	142	301
DEK	55	179	66	37	14	32
FOSL1	273	30	331	171	59	209
CDYL	79	109	191	54	647	137
DNAJC14	210	100	118	126	17	129
DLX1	209	383	193	115	34	211
CNTRL	82	84	70	43	127	39
BANF1	268	154	114	159	7	126
SEZ6L	445	1173	949	234	202	895
GUCA1A	97	30	44	55	50	74
TMEM204	244	183	226	153	58	249
EIF3M	134	29	198	70	51	244
WDR45	284	306	327	168	699	528
SPIRE1	133	100	37	43	168	72
LOC609445	555	350	535	329	695	401
MRPS10	122	20	95	73	11	80
CTSE	251	44	210	140	393	169
CYP2C18	116	732	169	72	67	119
ANKRD16	305	173	345	151	250	245
RAG2	365	113	620	195	405	345
CYP19A1	380	381	579	206	174	563
ECI2	452	188	361	231	198	427
NEG_CONTROL_12	192	10	133	119	538	85
CIP2A	181	51	193	108	617	146
UBLCP1	55	52	221	37	51	211
PON1	76	5	52	41	46	94
IL1RL1	136	135	71	90	63	71
GTF2B	95	28	91	58	40	61
SWAP70	358	509	307	178	121	276
BCAT1	197	84	244	76	162	153
RAD18	124	24	168	71	40	189
UGP2	89	24	59	53	23	56
LOC106557878	34	14	33	11	2	36
BBIP1	472	1366	516	308	369	518
RAD21	30	0	28	14	11	10
FABP6	401	244	341	217	464	334
MORN2	26	21	19	13	63	48
CFAP54	148	156	91	69	53	184
PRPF4	83	23	64	32	0	22
GABRG2	247	99	333	129	103	339
PANK3	6	0	4	3	48	17
PTPRO	88	133	116	35	168	142
AMD1	337	45	357	164	167	271
MAPKAPK3	240	266	566	134	515	692
SPINT4	675	731	971	356	338	1733
ZP2	333	375	384	164	236	434
LZTFL1	28	0	19	17	10	2
CASR	97	27	56	56	88	67
PM20D1	92	71	130	48	241	143
FAM234A	156	99	148	70	193	42
ING5	322	380	273	192	1000	522
LOC485485	179	43	290	88	103	202
SAXO2	108	319	56	36	1	106
FGF13	111	95	163	50	65	155
LOC478384	380	191	278	201	216	310
LIPI	284	217	218	161	89	305
MINDY4B	197	187	144	99	8	126
FAS	159	140	194	89	41	84
CYP7B1	62	6	40	34	34	39
FAM186B	355	347	289	175	105	348
CCNB3	69	280	71	32	10	57
CD3G	221	84	203	108	165	137
ATP8B1	530	355	724	325	531	684
E2F7	392	723	481	216	735	661
FNDC3A	293	372	294	162	322	264
CDC40	219	5	56	138	74	258
FAM162A	301	47	180	141	95	202
PACSIN1	269	158	286	152	337	435
DPP6	538	525	1137	316	1353	764
LOC475957	159	242	230	80	176	166
TMEM216	539	325	386	258	228	447
SCOC	568	491	577	299	469	582
STARD13	631	1312	1466	396	858	1401
LOC482238	271	81	214	146	432	136
DZANK1	204	616	380	89	86	236
TCEANC2	459	1097	459	206	1264	775
LOC100856766	275	216	174	154	370	260
RFWD3	488	542	505	228	247	401
SERPINA7	580	1806	1293	413	1576	719
TOMM20	302	120	57	133	343	88
RSL24D1	196	30	130	101	34	141
CLSPN	225	71	58	123	9	35
ST8SIA6	129	33	35	62	361	71
SECISBP2L	428	133	233	219	414	221
ISY1	379	144	117	211	227	139
CD34	235	194	350	108	154	196
LOC100686111	207	458	301	95	235	294
LOC102155284	157	265	199	97	285	243
TRIM23	126	18	84	70	85	61
CDK15	277	78	165	146	48	175
ENTPD2	80	28	45	63	1	108
EVC	310	183	180	184	138	194
ATF7IP2	163	92	97	71	8	102
VWA3A	246	246	227	119	88	160
AGBL5	375	292	482	209	246	413
MDK	185	25	95	96	16	152
BMPR1B	692	317	616	412	498	523
ARL5C	137	3	56	56	23	61
UBE2G2	232	31	193	119	91	207
LOC488779	200	55	162	113	244	109
LOC106559695	180	410	365	128	138	217
ETFBKMT	418	434	469	200	501	476
ABL2	468	435	617	263	298	690
HSF5	220	407	314	136	346	243
LOC607114	114	6	103	57	7	85
CHAF1A	77	16	13	40	1	12
OR10G12	308	269	294	180	127	179
RBKS	457	308	261	208	888	295
HID1	421	138	381	235	830	287
TMEM237	87	12	40	42	88	40
RP1	182	44	329	82	307	225
FAM114A1	300	369	639	179	570	367
PRR9	354	212	343	202	582	397
GPD1L	158	2	51	87	119	109
B4GALT5	179	59	218	87	121	201
SHC1	436	235	352	235	84	374
CCDC159	359	483	1472	181	905	3720
GCNA	127	28	75	65	62	65
SNX5	169	38	474	112	503	392
VGLL1	69	189	250	45	440	155
SLC8A3	147	3	127	70	27	76
UST	309	473	662	191	284	544
LOC102153432	172	112	104	100	43	229
MXRA5	588	557	520	278	1118	752
ABCC6	393	244	231	173	203	336
PPP3R2	437	245	297	266	137	324
NCS1	252	556	321	158	197	289
PHYHD1	155	23	165	64	7	95
LOC111095618	60	6	124	38	86	111
PFN4	164	132	185	77	67	115
LRIF1	97	410	146	50	157	107
ARX	338	359	525	195	501	659
COMMD9	125	146	49	77	30	67
LOC488615	152	279	230	75	314	359
PBX3	440	476	230	241	348	255
FAM46D	324	625	398	170	142	448
MAN2B2	45	111	77	19	38	52
PIK3CB	209	3	186	109	62	128
SRSF11	473	473	579	280	521	872
LOC111098979	36	3	135	33	331	142
LOC478773	349	131	341	187	206	405
C1H19orf12	338	299	361	199	100	542
GAPVD1	136	105	111	83	6	117
CTBP1	298	161	313	175	768	362
NEG_CONTROL_13	371	722	566	220	889	637
PDE5A	104	9	55	43	86	17
MSI1	146	349	238	118	85	181
ST3GAL3	366	17	266	177	813	339
ADAMTSL3	434	177	685	214	1190	673
PCDHAC1	305	183	214	150	567	183
PPEF2	484	369	603	235	605	654
LOC487740	629	205	487	350	192	541
GCC2	84	259	251	48	49	319
COR51A16	483	836	529	245	109	576
BAIAP2L1	61	5	36	42	30	56
XRCC6	554	76	178	270	58	105
PDE7B	436	784	421	231	1504	524
CYLC2	327	576	466	174	667	615
MRPL30	188	60	237	81	475	213
VAMP7	422	225	1105	208	314	576
LOC486404	142	155	264	78	68	246
ZNF638	186	120	75	94	2	197
NAA16	198	462	98	79	35	231
SREK1	37	8	14	23	0	11
LOC100685840	188	442	259	89	17	153
GNA13	41	13	8	31	124	18
IL36B	499	139	308	240	457	241
UROC1	576	427	449	314	1733	675
SHC4	169	245	135	89	124	231
NPR2	203	46	190	110	82	451
HMBS	602	94	677	330	552	489
DNAI2	217	44	249	151	262	251
LYRM4	310	125	288	147	223	356
ZNF613	86	217	115	46	18	70
ACSL5	316	112	517	188	175	589
LSG1	216	86	111	112	13	96
ALKBH2	385	971	800	262	364	967
NEK1	346	497	388	187	146	362
SINHCAF	21	1	2	11	0	0
EFCAB8	195	155	147	96	6	116
LOC486411	162	65	151	114	293	194
LOC485449	811	1070	958	394	554	1021
LMAN1	18	26	8	11	13	6
ATP8	62	17	33	28	4	94
LOC100855795	98	1	28	40	149	79
LOC106558823	229	48	120	122	58	108
REC8	66	136	119	25	6	53
SNAP25	328	994	561	162	295	550
RAB38	95	123	144	48	733	108
CENPL	490	297	290	262	315	186
MIS18BP1	110	94	49	84	0	26
DHX33	650	27	78	347	41	127
JARID2	359	1540	910	198	1192	1546
GAL3ST4	394	156	492	216	719	553
ALOX5AP	582	405	1703	380	336	529
ARPP19	305	198	189	207	99	238
LOC100687857	395	1120	433	191	817	515
NFIL3	345	293	294	190	332	430
TMEM2	247	399	180	181	2282	288
CHD7	380	321	388	205	975	340
GPRASP1	284	332	143	156	32	267
CXXC5	604	293	532	360	324	533
TRIM14	549	240	393	321	356	718
DNMT3L	316	713	289	191	910	307
NMUR2	96	48	51	61	31	58
NDST3	590	1170	851	307	515	840
MRPS17	76	5	26	46	30	11
WDHD1	501	111	327	286	196	223
PDLIM1	154	126	425	80	62	569
LOC481173	112	462	51	58	256	55
KIAA0556	152	436	142	129	123	100
OR3A10	332	296	209	203	497	262
LOC106557487	616	719	855	367	809	568
LOC111095747	515	1903	586	322	1689	547
LOC483480	87	97	193	62	30	112
DOCK11	416	1024	574	298	816	746
OTUD6A	177	184	114	66	19	124
STXBP5L	120	13	69	74	56	68
SRP54	553	498	538	314	659	451
SMAD4	338	52	338	185	152	260
LOC100685902	339	142	379	199	336	496
LOC100683182	434	611	580	233	523	577
CTR9	320	83	397	176	85	165
MYLK4	488	1047	886	283	607	762
LOC102151876	322	207	4389	219	887	7410
GALNT7	410	505	313	237	235	359
WDR43	104	11	56	59	11	22
LOC102152958	537	927	701	285	643	547
FOXS1	525	215	581	342	1465	746
PRMT1	264	48	56	171	113	96
LOC482730	244	200	253	125	201	410
KIAA0895	318	176	190	219	254	283
PERP	165	295	185	114	354	274
LURAP1L	264	209	193	145	176	142
PTCH2	236	258	263	163	444	344
LOC100686459	198	62	228	133	1097	277
RBBP6	400	84	171	226	294	113
AQP4	345	478	176	186	93	173
ABCA4	62	6	16	48	307	4
AADAC	247	1414	683	144	1855	535
LMAN1	260	65	230	147	49	276
SURF6	167	1	22	80	10	43
ACTR1B	589	368	329	312	491	1259
TMF1	254	139	119	113	76	109
LOC100683398	129	247	166	47	34	147
ZNF76	363	220	360	203	332	356
GPR18	356	439	251	219	99	388
MRPS12	427	113	272	227	93	319
COR5D23	275	275	360	170	493	304
GP1BA	651	458	427	387	622	576
COQ10A	362	212	205	200	143	249
LOC102156372	156	18	76	112	66	115
CEND1	98	94	104	61	353	83
SLC6A9	152	9	304	64	0	32
DUSP5	335	339	191	194	106	434
LOC102151745	299	376	336	152	545	196
BICC1	99	151	112	61	5	70
SGO2	349	497	237	234	465	234
TNFRSF11B	591	397	882	332	310	277
SNRPC	469	160	396	317	1185	315
AKNA	181	245	292	116	831	218
EVX2	184	545	276	134	225	269
MST1R	148	13	114	84	119	55
SFT2D1	377	989	456	204	135	249
LOC106558038	299	805	343	159	455	323
MFN1	96	14	58	55	22	92
PYROXD2	207	208	210	119	114	291
NDFIP1	144	225	234	101	43	146
MDN1	182	34	49	108	4	25
LOC111093291	671	482	414	428	217	487
LOC488614	672	1549	1012	393	957	1118
C1H9orf40	340	185	235	198	160	373
NCEH1	288	1300	386	201	422	363
UNKL	478	403	459	306	477	556
NEG_CONTROL_14	268	372	648	161	384	622
KLHL29	316	205	184	173	49	141
SMARCD2	118	260	106	79	88	120
HDAC3	215	41	108	129	188	69
SLC5A12	394	69	263	193	187	396
NPY5R	103	281	19	51	31	52
ARHGEF38	151	79	339	81	62	172
NUP62	546	331	689	316	369	477
SRI	423	122	262	241	587	322
SET	534	234	294	276	809	404
OR12C09	694	658	984	386	1076	975
GNPDA2	152	695	460	66	143	635
LOC111098636	173	462	120	93	211	145
SCFD2	312	457	88	149	372	69
GORAB	643	805	415	375	293	366
LOC102152351	464	238	374	258	352	395
CHUK	199	6	212	104	118	304
NDC80	143	15	55	92	7	54
USP47	270	270	269	195	89	395
ASB3	169	150	176	118	234	278
RPS3	136	3	29	68	0	47
EFHD1	149	16	162	91	97	133
SOD3	436	727	748	235	1066	743
ATP5J2	269	110	130	124	180	104
KRBA2	498	800	501	301	1454	608
TEX11	508	238	398	308	340	438
LOC477072	594	342	723	331	1294	798
YAE1D1	189	24	36	85	4	48
FLT3	72	110	111	49	4	105
DHX40	348	591	480	174	403	423
ALMS1	106	5	24	65	86	39
UMPS	350	12	465	218	168	375
ZBTB34	368	754	242	202	307	337
ZNF260	171	215	280	118	25	446
TMEM212	81	4	41	51	38	28
MYO5A	223	293	159	105	45	166
LOC611335	366	279	462	214	267	459
CYP3A26	187	181	221	123	245	237
ZNF662	436	453	292	267	48	265
CDPF1	68	11	94	56	155	51
CEP295	433	353	214	280	492	153
LOC606925	220	106	140	129	279	115
FARSB	385	12	128	249	164	158
ZNF334	131	31	81	61	206	76
SCG3	153	464	226	85	102	166
SP110	383	727	256	189	1886	756
NREP	360	818	393	234	337	411
SEC31A	328	305	663	215	1624	463
PI3	219	422	259	138	676	177
SLC37A4	287	154	298	151	541	233
WRAP53	177	54	316	89	24	98
RBP2	377	240	635	206	475	492
ABHD12	199	32	254	110	307	184
SEC14L5	415	196	224	215	751	212
TBC1D8B	218	176	327	126	870	215
FN3K	498	533	354	286	469	347
LOC100683317	188	593	229	120	299	347
HOXA7	836	660	722	464	451	588
PLEKHH2	194	583	229	114	180	203
LOC484933	147	131	231	82	850	187
NAA30	137	32	131	98	228	148
LOC102153923	318	715	283	181	119	389
SYT8	135	610	251	85	492	159
IQCA1	328	104	249	212	50	279
LOC489024	489	868	305	287	577	266
F2RL1	241	300	198	106	481	346
IL12A	136	60	46	56	53	37
PUS3	268	168	95	142	11	72
WEE1	205	91	100	112	299	100
LOC483557	482	632	771	261	904	540
RSF1	104	10	56	42	141	76
SERF2	344	1	45	204	24	71
SPAG16	92	126	54	73	85	77
IL36B	177	557	134	83	328	209
HDAC5	320	743	353	177	652	274
LOC100684060	416	156	208	257	36	213
HMGCLL1	166	61	155	93	47	120
RIMKLB	954	605	676	565	821	743
WDR76	296	122	509	184	316	310
LIPA	169	147	54	112	175	116
ST8SIA2	558	491	466	350	747	572
FHL5	198	60	188	108	78	190
LACTB	275	70	208	223	98	235
MPHOSPH8	301	245	252	193	426	348
TENM1	309	51	258	161	226	353
CPEB4	494	383	298	314	341	582
SLAIN2	720	170	739	448	289	718
LOC609026	274	279	312	158	183	187
LOC106560004	304	68	78	190	54	126
CDX1	519	545	508	327	478	493
MPP5	254	593	529	178	235	526
HNRNPH1	149	5	19	72	3	6
TCEAL9	154	3	33	95	0	26
LOC111092301	464	761	352	243	711	435
IVD	609	650	688	410	551	526
TRHR	131	48	63	70	70	122
LOC610853	377	458	476	241	1789	697
MRPL39	592	210	348	315	713	393
TRAF3	446	362	955	264	382	1084
CCAR1	253	145	158	144	104	276
C32H4orf22	432	2321	550	271	232	418
LOC106558245	90	454	347	79	129	326
OGFOD1	214	107	228	110	1020	173
LOC106559551	322	2187	354	163	557	561
FAM111B	137	732	396	89	32	365
ZFAND2A	178	459	96	84	314	168
CEACAM23	148	30	55	101	54	77
RGS8	133	241	328	83	423	315
LOC100685473	98	0	27	41	7	21
MMP26	185	1441	462	113	573	409
GNG13	415	526	462	249	1291	542
ANO9	286	366	295	168	1205	375
RIC3	513	709	426	282	452	491
NKPD1	186	59	65	98	346	72
FERMT3	234	51	248	143	173	318
NAV3	630	538	286	363	164	339
OR7C2	567	2066	908	292	2034	730
VWC2L	884	483	557	550	113	448
MERTK	258	163	176	136	240	146
CYR61	439	429	382	219	132	431
MTNR1B	444	569	441	239	244	398
PRELID2	126	335	114	57	152	144
COR52S3	101	18	78	68	329	67
TIFA	164	16	147	84	174	242
CYP2R1	617	893	677	355	1037	697
NHLRC3	210	629	274	88	346	317
INSIG2	589	277	324	340	485	291
LOC102153616	350	161	287	206	471	214
FAM13C	41	0	32	19	1	14
MRPL47	230	289	421	104	115	389
CCDC25	352	443	389	201	394	433
WDR41	789	467	747	452	1080	581
LOC106557789	329	399	374	153	117	492
NEG_CONTROL_15	262	529	463	128	164	413
SUN5	548	274	413	287	626	461
CCDC102B	111	48	88	48	40	39
NEG_CONTROL_16	233	64	140	118	52	239
CACNB2	76	12	103	36	23	74
COR12E4	43	12	31	24	17	30
CEP89	640	573	606	332	237	739
VPS33B	137	84	233	80	94	169
GAP43	110	408	168	70	68	268
FLOT1	115	207	131	65	9	151
EIF2B5	164	2	41	86	3	13
XIAP	283	176	440	147	147	494
LOC607552	219	418	478	110	906	552
CASP3	234	654	260	135	865	259
CFHR5	651	607	770	296	722	811
GOT1L1	345	380	413	188	1039	305
XKR4	520	155	465	281	415	342
RC3H2	510	759	356	271	394	500
LOC485348	691	773	836	421	672	919
PINX1	426	506	306	210	809	377
COPS8	174	694	79	96	55	117
KLHL28	383	310	730	194	551	460
XKR7	495	123	340	280	407	304
SLC4A1	227	187	88	129	52	140
TMEM72	919	1925	1250	518	2094	1152
PSMD8	382	624	298	220	553	357
FAM169A	282	99	227	173	34	174
THRSP	499	218	257	257	169	343
RPL37	389	54	66	187	29	54
PHKA2	436	775	790	217	671	712
MTO1	141	181	167	89	286	245
DDX19A	131	437	1012	53	6	129
NKAPD1	273	148	133	154	60	171
LOC609310	451	564	386	250	640	438
TMEM150C	93	1	77	57	82	85
TERB1	85	148	84	63	19	178
MAPKAPK5	338	118	220	209	117	229
DDX58	444	1070	527	269	2197	727
LOC488297	546	232	571	299	114	434
TMEM211	525	485	395	284	218	341
LOC100856759	74	8	49	46	1	5
ZZZ3	258	731	179	125	66	161
STMND1	115	61	82	57	272	301
HEBP1	264	267	328	131	121	274
LOC106558049	82	9	50	46	3	48
PRPF8	426	34	95	215	21	89
SLC25A17	248	166	232	124	163	244
ANAPC2	504	12	39	326	7	74
TTI1	583	555	446	268	447	372
TTR	240	57	155	103	54	156
FAM170B	390	701	559	178	545	414
MASP2	410	85	291	225	310	360
HERC3	271	255	203	132	222	144
SLC30A1	46	25	25	28	0	35
MTBP	58	6	15	23	36	6
MDN1	319	53	56	170	4	214
HAO2	141	540	315	75	399	273
LOC100855548	282	159	160	122	84	179
PTN	389	361	432	200	384	859
U2SURP	342	55	698	172	402	855
PATJ	242	629	110	132	96	128
LOC486076	157	45	78	76	131	221
OR5H2	29	1	30	20	2	24
CNTNAP2	246	126	209	125	131	223
B3GALNT2	119	251	66	62	24	58
DPP10	251	404	323	161	222	464
GTF2I	329	73	185	153	31	151
PGAP1	94	21	31	44	221	81
SFXN2	720	243	601	386	519	655
IL33	420	67	418	267	303	458
CNKSR1	517	655	368	265	399	481
CMTM5	439	174	383	257	363	373
LOC100687150	269	148	302	160	280	211
TET2	272	56	223	161	486	221
SNX31	266	82	155	148	218	181
LOC102151995	178	71	55	118	9	76
RASSF9	317	312	439	176	119	549
TAPBPL	210	213	137	95	299	150
C16H8orf48	420	490	441	210	476	380
GTSE1	484	594	566	245	328	550
DECR2	645	1177	351	298	212	461
DECR1	282	144	410	111	209	190
GLE1	25	14	40	15	154	123
PTH2R	195	571	195	118	331	138
PHF14	190	1074	230	89	228	254
LOC610646	459	209	576	240	838	550
LOC610561	316	497	338	179	350	332
HOXA9	258	1598	640	112	443	314
LOC100685490	587	356	809	320	680	656
SCRN2	496	789	1103	257	197	566
CCDC152	126	64	160	54	85	84
LRMP	92	4	48	42	63	120
CDADC1	346	206	283	159	197	218
NDUFB5	209	28	170	120	284	159
FAM98A	168	229	102	81	221	115
INTS6	494	263	482	293	1092	348
FSHR	58	3	85	30	74	96
ZBTB18	443	90	329	240	272	194
UBE2L3	149	89	161	81	345	165
LOC106558281	224	373	1285	103	866	955
LOC106557520	116	58	88	71	92	130
LOC100686592	162	37	48	87	247	93
SAE1	176	13	53	86	29	80
COX4I2	781	615	690	364	1535	775
UPF3B	461	499	331	254	262	411
STBD1	258	174	246	99	575	268
FGL1	253	156	203	102	105	155
FBXW2	198	165	71	107	190	130
FAM133A	74	48	86	32	66	47
IKBIP	124	349	149	62	117	174
UBN2	119	8	72	46	306	61
COR2G5	54	55	76	24	130	151
LOC100856374	194	56	228	114	38	145
NEG_CONTROL_17	59	14	50	34	34	35
LOC491786	151	220	269	72	604	389
AFM	63	3	22	23	19	23
QKI	135	152	142	48	9	191
BET1	28	3	58	11	0	3
LOC100686641	98	316	66	59	148	330
AK5	235	122	76	136	83	189
LTF	105	2	145	48	51	118
MLLT10	477	356	765	246	1263	817
APOBEC1	116	324	75	57	40	90
TAS2R10	51	5	44	32	18	24
FCHO2	120	288	359	83	220	204
IQCF2	66	90	48	35	189	68
TPGS2	583	520	634	329	246	578
COL9A1	358	344	489	207	456	565
UBE3A	558	882	479	242	202	492
SLK	103	51	269	49	215	387
XAF1	259	1322	518	171	801	532
PCYT1A	47	0	35	22	0	22
EDIL3	319	626	167	169	195	195
CLIP1	80	3	49	39	23	57
LDHA	189	96	281	106	768	469
LOC491474	128	352	301	59	91	307
SNRPB2	36	6	40	13	0	22
KIN	96	48	261	55	15	202
CDC123	129	79	177	70	267	182
IMPA2	140	172	103	71	100	165
TXNDC17	301	116	72	159	412	50
SLC36A4	12	0	8	3	0	19
GCC2	62	26	64	21	73	87
JPH1	255	93	200	156	175	124
ABCA12	114	182	88	46	1	172
MRPL44	195	47	99	100	27	105
DEFB134	99	4	95	41	28	88
IFNGR1	71	9	103	41	93	45
LOC100685413	197	96	111	86	149	162
RGS7	234	370	114	100	42	91
FBXO33	33	5	21	17	38	14
LOC102154335	373	110	176	158	51	203
SMARCA2	328	126	215	189	85	126
WWC1	175	97	211	90	249	336
ZNF131	63	35	67	38	43	40
MPV17L2	53	1	38	36	7	13
CYP2B6	234	130	244	133	166	196
CFAP69	170	100	104	75	18	115
CCDC186	288	274	188	188	360	163
LSM1	528	834	722	296	1048	883
CAV1	163	173	85	86	134	58
SIM2	71	219	68	40	7	30
RUFY2	106	46	24	52	1	53
ZC3H12C	251	287	229	148	49	128
ZNF484	167	269	159	101	73	161
LOC478984	458	580	408	233	128	309
VMP1	295	24	51	146	86	82
TRAPPC13	105	18	189	71	119	33
POT1	161	78	433	111	698	463
LOC102152531	106	52	120	50	40	70
ATP6V1G3	74	89	24	55	13	75
BMPR2	278	552	230	172	144	143
C37H2orf69	289	126	298	200	146	360
COR52A10	411	518	664	206	375	536
C4BPB	173	75	244	125	45	322
PNISR	88	50	25	48	0	70
BHLHB9	222	119	422	115	492	320
PMS2	324	388	229	142	11	167
TSPAN7	161	344	253	71	521	184
MSH2	63	7	76	43	7	39
ADAMTS3	106	41	71	62	110	131
COR4C31	166	44	104	104	3	112
NEG_CONTROL_18	61	403	48	18	0	21
LOC102156123	70	4	8	31	1	35
LOC481674	171	40	146	67	524	163
CNOT1	441	938	725	234	930	762
ZNF79	508	111	225	289	542	357
LALBA	518	209	650	223	874	555
PNISR	152	525	80	77	56	76
LOC106560024	152	494	342	75	40	419
BRWD1	371	247	222	180	546	234
PPWD1	329	172	490	148	593	368
PFDN6	171	23	50	78	24	65
SLC16A10	113	147	160	58	375	175
FBRS	239	454	588	115	557	519
TWF1	232	263	487	112	806	458
SLC35B4	227	174	141	100	138	159
DENND2C	86	718	182	49	57	99
FAM189A2	136	40	93	95	72	71
DDI1	287	290	252	135	208	497
OCIAD1	229	875	617	111	620	482
CALB1	75	54	144	52	16	47
SCGN	132	4	101	65	50	124
BRMS1L	192	131	248	115	45	206
SKIV2L	377	193	231	202	112	207
RBMX	449	2	9	246	6	5
MANSC4	97	330	61	37	4	13
SCFD1	34	0	32	10	10	39
FBXO5	61	12	23	38	19	37
C5H11orf63	117	24	57	67	5	72
DDIT4L	264	125	151	140	83	155
NDRG3	218	85	206	128	30	186
GPR33	219	161	277	121	194	188
SHOX2	165	753	20689	113	67	21807
SETD9	356	75	307	195	293	271
B2M	97	319	78	45	411	136
LOC111092319	112	170	158	54	431	231
TMBIM1	299	31	217	147	222	204
LOC491174	206	162	138	109	104	195
TRIB2	104	7	88	59	2	54
CXCR5	233	951	407	143	284	742
NEG_CONTROL_19	286	165	235	144	88	127
SLC10A7	201	73	385	78	398	220
LOC100686102	87	185	124	56	12	138
STARD6	153	179	117	82	134	120
GRHL1	67	131	347	47	36	300
COX7A2L	376	132	230	198	172	260
KIF22	237	38	61	143	297	152
PLTP	540	556	326	303	664	375
DUS4L	353	367	236	207	246	274
LOC100686103	188	2	21	104	3	2
LOC100682542	231	48	107	106	55	69
ZBTB41	164	3	93	80	123	183
PMFBP1	33	4	23	19	28	10
OR52E8	149	11	150	64	224	99
CCDC38	86	92	130	63	37	130
KIAA1107	588	415	964	275	753	1067
KDELR2	201	224	133	117	7	199
ZNF75D	222	157	262	127	950	225
ENPP3	92	13	22	48	32	65
EEF1A1	174	1	79	61	25	47
LRP2BP	61	93	21	26	81	48
CDKL3	145	140	89	81	5	183
DEFB110	280	138	129	151	176	158
KIZ	376	337	496	208	468	375
RPS7	320	35	164	164	124	155
DRG2	265	489	215	185	249	277
STAT4	397	157	339	224	250	207
CX3CL1	93	26	156	60	297	114
AZI2	237	94	239	99	209	248
CCR6	114	20	160	73	197	82
RAI14	64	116	56	30	5	53
LOC100683280	179	209	170	86	81	360
RNF19A	457	150	135	259	198	116
SNRPA1	403	3	59	176	14	120
NEMF	204	176	256	117	51	305
TXNDC2	113	151	54	59	2	109
LOC100682698	381	309	408	192	347	523
LOC100688625	63	38	18	42	2	17
GPRASP2	356	263	475	188	352	619
CEP41	210	53	97	97	159	66
UCMA	137	345	72	72	54	42
LOC111097177	204	172	78	107	1	82
PID1	210	785	515	151	2094	528
UNC119B	258	118	195	142	222	168
ABCC5	447	491	378	249	357	247
LIPI	170	148	210	74	135	251
SEC61G	127	3	93	86	102	110
RBP1	515	299	516	258	265	397
HPRT1	95	142	115	62	22	85
LIPH	309	216	219	158	231	308
LOC486520	219	273	167	104	24	130
APOA1	228	116	127	112	26	153
LOC106558905	139	13	62	74	242	185
PRRT3	129	216	214	90	92	159
STX19	230	86	111	100	298	277
IFI35	437	156	249	238	230	268
FAM120B	175	266	96	98	259	94
LOC100688262	880	446	937	445	360	905
FBXO33	620	1689	997	294	2274	1250
CYP2U1	439	502	363	249	561	384
MAP3K7CL	120	41	55	78	3	125
LOC484879	475	769	762	248	983	616
DCAF4	219	116	326	124	123	218
AIDA	659	1924	1703	334	1577	1561
RMDN2	224	499	317	102	242	544
SNX20	387	183	526	197	23	305
NEG_CONTROL_20	437	318	290	269	156	385
IFT27	325	152	358	140	649	351
REP15	99	1000	29	36	50	95
CD180	79	4	142	48	243	104
HCFC1	578	113	556	290	327	470
WDR61	235	71	288	122	20	190
MDH1B	55	131	65	39	44	41
PLB1	205	217	248	91	399	151
XPO1	45	1	17	15	2	19
TNIP1	131	54	124	77	62	57
LOC102151298	99	67	114	42	12	82
RPF1	330	12	59	188	57	54
SLC16A1	88	1	64	51	30	81
LOC491346	120	33	146	66	33	229
LOC111092016	96	13	193	47	135	186
LOC100682606	216	51	254	121	215	298
METTL14	361	48	274	199	94	371
YIPF5	39	20	45	30	0	32
EXOC6	220	66	222	108	154	304
GCNT7	359	273	323	194	167	377
CATSPERE	508	244	384	260	550	466
GPR82	78	25	93	41	155	58
RPS6KB1	252	213	192	151	554	210
CCDC39	90	206	68	57	65	108
LUZP1	148	390	416	94	156	410
EXTL3	262	319	212	149	30	173
ASAP2	610	3191	2124	346	2523	1580
EIF3E	238	406	98	161	97	180
IL18R1	193	168	340	100	427	312
SERPING1	178	275	261	93	800	196
TXNL1	264	100	256	136	132	209
HES2	745	587	560	455	1018	580
GLRA2	549	1014	639	313	829	550
PPP3R1	140	23	80	60	8	125
LOC484341	29	1	18	22	39	38
SUB1	766	1680	1107	414	1750	1142
REG3A	540	345	490	264	442	613
GLYR1	62	2	4	19	4	26
EIF4E3	123	583	183	55	212	176
MRE11	159	152	145	106	29	145
TRPC5OS	45	0	17	16	194	20
LOC111092125	230	102	438	141	1964	648
KIAA1614	251	245	248	132	325	231
LOC102152493	108	340	76	40	135	49
CPA5	444	84	401	237	101	245
EQTN	157	69	46	56	6	54
KIF19	517	545	544	276	684	445
PKIA	54	46	55	37	107	85
MED30	248	107	134	149	83	151
MIS12	205	223	193	91	748	201
NEG_CONTROL_21	480	397	551	252	769	571
CDKL4	152	169	178	88	31	118
TEX50	499	1041	555	263	1112	578
TBPL2	83	128	48	45	38	42
CXCL13	262	167	157	122	135	161
PTPRT	47	16	134	34	154	119
CC2D1B	651	381	567	357	231	552
MFSD11	352	301	186	182	193	317
TCTEX1D2	74	12	159	49	14	135
LOC486670	156	15	162	57	19	196
MFF	94	342	93	78	9	131
DNAJC7	240	37	147	141	59	157
GPR1	223	208	204	111	36	140
ADIPOR1	187	900	487	81	543	339
UTS2	552	600	538	325	538	883
CNBD1	150	43	182	54	113	186
LOC479184	330	169	730	202	429	674
LOC111091799	65	18	25	24	46	29
CNTNAP4	128	16	123	81	204	62
DPM1	316	371	149	154	222	167
CPOX	280	96	257	179	786	246
FBXO32	119	376	281	77	197	147
FBXO27	326	334	625	151	806	778
SERPINI1	440	915	719	283	218	705
TNMD	72	26	83	44	17	84
MFAP3L	321	388	340	175	255	374
LOC102156781	94	433	111	37	13	151
NMRK1	185	58	55	85	0	26
TM2D1	25	0	53	9	35	3
HNRNPH1	508	154	158	242	88	216
LOC111098588	239	73	85	104	6	260
MOSPD2	657	851	683	416	523	697
ZMAT5	206	1016	493	95	386	317
KCTD16	546	1133	463	321	491	528
CNGB3	226	126	178	97	61	171
EMILIN2	176	257	125	75	233	171
TXNDC15	77	0	165	47	63	107
MYBL1	328	324	268	171	141	494
LOC100856122	143	41	82	91	259	143
TOM1	1172	1317	1826	577	1517	1873
PDLIM5	229	43	287	96	244	137
PP2D1	83	29	102	25	126	89
ZC4H2	41	336	102	26	6	174
NKRF	80	49	67	61	2	73
NOC2L	348	18	149	179	25	177
ROR1	204	362	258	109	126	192
LOC479815	443	283	264	194	642	289
LOC477558	638	607	930	308	175	389
SLC39A10	366	591	201	193	106	346
OSBPL8	164	30	135	103	12	184
MRPS22	343	1322	631	185	367	567
SOS1	105	27	22	59	29	20
ARHGEF25	828	690	490	411	923	548
LOC111097970	168	6	122	106	37	109
SERAC1	59	17	24	36	185	36
PIGG	372	64	335	228	157	135
RFX7	443	95	338	243	184	223
CLN8	217	113	100	106	147	132
LOC106558737	252	711	528	135	596	534
CENPO	102	200	153	71	29	218
PKNOX1	79	20	163	67	8	116
SYPL1	394	1019	631	226	401	743
AP1S2	373	629	363	209	1066	285
CHCHD6	173	564	281	54	19	462
LOC482987	44	598	58	30	63	69
ZNF639	246	1564	357	136	926	460
ENKUR	92	58	72	49	28	28
STAB2	108	175	44	55	45	129
LOC106559905	28	7	19	24	4	23
GPATCH2	169	221	230	96	273	205
LAMA2	406	246	514	243	261	312
ARID4B	595	775	797	310	613	903
LOC478449	113	173	276	46	163	166
NCF1	517	997	553	259	559	701
ALS2CR12	178	140	158	77	163	277
USP6NL	265	80	206	134	261	207
PMM2	78	115	25	35	194	42
PIAS1	46	11	37	17	15	42
MBD4	13	0	2	6	0	2
PPP3R2	537	712	344	294	624	597
SLC9A6	121	37	59	87	38	103
CUL2	126	15	106	65	33	131
LOC607014	203	73	174	83	106	185
LOC111090436	386	268	198	200	121	208
CEP85L	140	127	119	85	31	69
RBPJ	205	215	296	101	156	309
LOC610321	204	317	179	113	512	186
LRRC8D	162	105	153	71	44	242
LOC100685728	106	107	93	60	12	90
ABCA5	73	129	92	55	68	81
TM6SF1	123	63	128	50	174	139
GNAI1	57	7	37	26	0	60
TRMT5	200	25	101	80	72	288
LOC106557472	59	20	87	36	35	64
TSSK3	258	94	175	142	107	125
RIOK3	92	29	120	44	11	78
LOC111097715	453	877	557	246	1693	604
SLC13A3	254	427	379	155	352	616
ZNF532	39	0	12	22	6	16
ZC3HC1	162	310	131	75	117	109
GKN1	153	278	181	108	36	201
LOC102155835	475	290	675	256	335	325
LOC611455	225	244	124	134	97	229
FDXACB1	223	557	112	120	204	146
PRL	286	123	328	131	170	298
TEX15	65	10	74	18	1	48
COCH	106	89	64	48	18	37
FAM189B	219	219	251	95	451	237
RNF219	254	395	275	112	180	269
UNC13C	570	415	665	305	591	655
RAD17	191	51	88	96	21	99
MAP3K20	179	73	212	108	55	107
LOC100856170	484	255	358	267	653	456
NEG_CONTROL_22	498	687	878	238	357	712
ACO1	70	209	112	37	7	170
SLC35B3	682	581	925	352	939	891
LOC488268	475	257	215	234	483	309
ARHGAP31	97	144	183	32	130	144
SMPD1	116	45	136	73	80	63
NUS1	328	141	134	181	55	203
MAGEH1	311	616	3809	161	655	8712
LOC102153069	493	192	441	261	419	635
KIF11	29	0	17	24	40	12
JPT1	181	542	216	106	13	153
OSR2	223	386	172	93	75	278
LOC106557804	327	414	132	142	155	226
GAS2L3	635	514	712	323	454	652
FXR1	185	101	142	105	178	203
KHDRBS3	482	1457	761	229	317	698
SMYD5	113	2	136	46	53	115
SEMA4F	402	522	309	185	207	408
SLC1A1	382	296	379	192	412	436
RBM39	500	412	537	241	680	423
SUSD2	404	2551	499	213	1258	536
IBTK	82	6	129	47	48	160
LOC106559971	449	208	378	174	373	450
MATR3	256	219	127	99	460	127
LOC608197	139	785	421	85	165	328
SEC22A	489	440	536	235	1164	631
XRN1	113	23	115	53	14	80
GABRR2	154	288	970	69	67	1026
RNF138	126	260	162	71	114	135
GGT1	301	460	380	140	1857	555
GRK2	226	27	80	101	251	178
CEPT1	227	167	417	131	136	361
BOD1	140	157	134	78	15	96
LOC102157248	184	5	60	118	74	35
KCNK1	198	59	92	100	161	245
CD276	46	72	30	25	40	100
FGF9	403	546	261	196	341	239
CAPS2	279	157	410	163	698	331
FAM241A	190	251	110	117	39	55
TMEM159	147	11	81	100	3	73
F9	382	257	469	206	197	530
HNRNPA1	218	306	140	128	46	169
CSE1L	297	65	113	203	108	127
ST8SIA1	175	512	79	98	764	57
VAMP7	173	115	138	88	102	152
RHEB	153	121	95	106	70	95
FAM13B	86	10	53	50	14	27
POLR2J	628	116	534	400	257	467
LOC492173	400	223	450	243	505	485
KIF14	460	393	309	260	222	233
HSPD1	299	83	47	214	6	141
CDS1	535	875	415	300	715	454
MAT2B	122	146	85	61	6	215
TMEM87A	168	50	84	105	177	120
EAF2	296	249	347	141	158	443
NRDC	48	10	20	42	1	14
CRISPLD2	391	1040	491	260	887	510
FEZ1	317	117	418	194	91	261
GLMN	148	87	72	110	29	96
NCAPH2	244	0	3	129	0	2
SYCP2L	572	480	747	368	360	519
LOC102154527	296	3870	1168	206	1210	1053
SLC17A6	739	821	866	496	1528	938
LOC612290	410	582	194	255	138	293
CDH20	804	1514	758	472	415	1049
B3GAT3	184	175	193	82	87	241
C25H4orf27	246	247	220	124	29	213
TBX2	210	24	122	105	16	246
ARIH1	481	174	132	282	96	220
GLIS3	494	506	437	332	813	622
ZGRF1	567	386	533	376	453	588
NUP98	243	164	293	143	262	323
NSF	137	13	180	85	19	112
LOC483500	54	5	46	24	5	35
PLCH2	570	368	533	344	1733	584
LUM	544	275	937	279	947	774
LIF	278	257	226	156	77	255
DAP3	282	297	277	177	624	330
ITSN2	310	68	192	161	234	230
PODN	274	192	135	200	347	230
PNMT	725	451	1109	450	563	988
LOC102156046	294	310	347	174	398	225
MALRD1	154	177	193	85	100	182
PEX12	81	364	95	64	11	44
NUB1	59	4	19	22	84	71
NKX3-2	144	106	321	69	65	201
COR6C40	390	335	229	283	1492	369
TFF3	313	2048	261	194	906	440
H1FX	555	441	584	348	486	908
MLST8	282	8	131	145	490	268
CRIP2	491	422	173	319	249	219
FAP	501	280	292	329	233	542
MFSD4B	307	193	159	221	171	212
LOC486878	152	6	24	75	0	82
SLC25A23	112	33	69	54	107	85
GAS2L3	547	78	473	352	194	480
TFAP2A	31	37	25	24	19	261
CLIC2	261	61	227	161	48	196
LOC100856208	440	667	639	251	873	739
TTC39B	412	250	494	263	84	542
FOXO3	236	409	101	144	229	123
HDHD2	74	472	23	36	14	153
ZCWPW1	145	78	70	84	143	112
CREB3	501	342	506	307	740	509
F13A1	475	184	577	285	226	696
LDLR	297	33	268	130	471	279
PLXDC1	319	588	296	217	470	163
HNRNPUL1	61	0	24	40	3	21
CLSTN3	91	140	113	44	91	74
TRAPPC12	86	48	47	56	37	46
PLOD2	68	43	20	46	0	20
CEP128	248	75	245	145	188	238
C8H14orf39	269	414	445	151	420	385
PCMT1	181	99	162	102	55	126
CCDC50	293	178	115	150	28	177
RAD52	261	696	259	172	535	238
SLC44A5	538	946	519	311	466	546
C1QL1	518	1462	1024	279	131	1022
NDUFAF6	133	119	202	84	216	122
TRIM35	28	75	33	17	3	13
JCAD	79	120	161	50	2	58
ADAM19	363	444	401	228	176	514
PIGU	273	56	302	205	345	282
LOC612471	42	3	48	33	33	7
NUP155	401	246	174	239	48	152
KYAT1	69	24	30	45	2	32
CLDN20	430	249	537	337	1142	551
NT5C2	131	58	79	72	66	94
ERAP1	300	436	262	193	66	163
VTA1	82	29	126	54	246	111
COX7B2	538	331	208	379	189	197
KLHL41	85	38	20	48	213	58
B3GALT2	154	284	170	121	29	213
MEI1	170	21	92	92	9	89
FAM170A	165	49	95	126	796	53
HDAC7	578	2419	532	389	866	396
SLC22A17	360	757	291	183	478	207
PLPP5	403	357	288	255	117	424
SIAH1	140	40	195	71	65	130
NMS	176	83	146	107	70	86
LOC478183	530	64	221	338	299	382
SEC23IP	222	328	158	150	446	180
SEC23IP	361	45	216	224	59	202
LOC475707	313	3	39	230	2	67
SLC36A3	122	1	69	81	22	69
C35H6orf229	154	4	56	116	75	141
LOC111097660	96	17	57	74	202	119
PSPC1	150	40	110	87	221	98
CXCR6	342	74	383	271	316	601
WASHC1	315	55	369	221	248	294
NDNF	52	13	17	46	10	18
LSM12	301	53	152	179	558	122
ZMYM6	135	77	211	76	34	108
STMN3	215	81	55	119	66	35
ACAD9	156	8	78	107	20	184
SH3GL2	292	1054	346	202	1071	329
MSH2	177	51	89	117	25	120
RIOK2	53	3	26	38	1	31
TNFAIP3	212	372	196	157	505	235
MPO	254	3	92	171	14	153
FNDC7	80	530	72	45	240	69
PADI4	331	445	242	196	577	419
UTP18	66	97	115	52	313	28
MICALCL	244	240	116	189	63	171
ZAR1L	147	305	258	120	267	110
LOC100683783	194	2	98	124	5	19
TBC1D2	403	143	456	223	560	214
PXDN	495	88	259	318	293	398
ENOX1	424	302	296	281	340	368
1-Mar	398	337	303	248	750	303
GAB3	80	40	152	20	61	186
ACSL3	242	62	167	135	305	188
TMEFF2	112	141	43	57	37	114
PRR14L	397	128	413	217	1495	233
LOC478038	454	911	336	302	553	309
LOC488316	65	23	99	29	83	58
KCNA10	487	610	596	288	462	563
TSN	138	450	50	76	1	30
LOC102156503	304	54	283	183	191	267
G3BP2	318	1320	525	179	746	582
LOC102151256	39	3	19	39	31	29
C29H8orf88	93	168	78	40	41	85
PTCD3	256	21	109	154	182	119
GABRA3	431	296	454	271	866	530
B3GALT2	551	347	526	314	271	613
CDK6	303	13	39	228	19	45
NUBPL	171	94	117	133	87	160
WFDC2	304	1393	853	195	157	1009
FRAT1	337	179	458	193	227	448
TRIM28	64	25	32	55	25	27
MRPS27	482	324	429	328	260	577
MOCS2	195	88	327	97	847	289
LOC111095545	686	1089	781	424	1484	849
CNTFR	205	1180	276	109	251	209
CYP7A1	189	30	179	112	46	225
KREMEN1	270	108	425	155	542	295
LOC610181	57	7	58	33	6	27
LOC100856115	477	48	118	279	110	150
ATP6V0A1	286	256	258	194	112	255
MDH1B	316	316	427	205	39	188
GSDMC	316	2048	636	188	444	667
ADGRL3	422	227	330	245	196	226
DSG4	114	87	73	71	607	79
LRRC28	142	138	231	90	29	167
OR08D02	640	447	549	390	358	438
METTL21C	483	945	327	313	309	364
SMARCAD1	381	575	503	221	406	463
SLC2A4	100	17	45	63	172	18
OXA1L	113	7	6	75	16	13
NEG_CONTROL_23	180	103	130	142	40	162
KDELC1	859	735	451	533	309	432
LOC102153907	473	52	461	230	152	347
RRAGB	332	173	247	186	121	295
CEP120	452	300	189	331	94	276
RELA	420	113	966	311	310	823
TGFBR3	72	39	228	28	1	124
AMN1	478	412	439	247	96	452
LOC111097993	226	446	397	105	664	342
ABRAXAS2	567	425	244	394	331	410
COR10G11	116	25	81	81	335	101
PGM3	2	0	0	4	0	0
NME6	186	67	88	149	331	104
LOC100683419	173	809	120	81	234	180
NEG_CONTROL_24	340	151	257	212	148	221
MED27	287	125	188	178	29	260
PRR3	473	53	392	309	99	280
TCOF1	420	62	70	280	102	114
C7H1orf43	284	122	181	184	91	162
KIAA0040	198	137	206	111	81	249
FCGBP	515	68	339	356	113	465
SEC62	248	296	175	148	424	122
GOLGA7	102	73	75	75	96	85
RIPPLY3	657	967	502	415	157	311
LIMK2	676	276	1273	464	1111	1372
RANGRF	409	66	141	278	93	150
TMEM150C	119	11	76	95	4	68
SDF2L1	440	539	454	314	553	695
UAP1	248	165	369	150	60	374
ITGB6	371	216	226	239	650	307
ITFG1	105	87	50	70	244	127
ZNF346	61	65	132	33	1	29
ANKRD37	198	204	194	95	614	161
NMRK1	519	947	695	321	614	491
NFATC4	144	432	347	98	711	374
SPATA3	125	67	232	65	42	308
MPP5	497	1022	268	299	510	518
ATP8A2	457	386	239	314	46	366
FNDC8	271	196	191	174	125	206
EXOC2	162	70	112	114	24	92
AASS	51	1	95	34	52	38
PRSS54	540	362	505	329	464	402
RIBC1	226	210	330	141	1185	264
NANS	650	237	347	380	592	470
CBD103	188	1293	131	101	377	102
SPCS2	59	0	20	35	13	42
USP37	156	3	18	110	4	29
CHORDC1	672	40	56	417	4	104
KLHL8	471	544	634	283	409	431
SLC38A1	753	784	886	414	1109	851
TSPAN16	635	160	441	403	363	486
STOML2	61	8	64	42	77	47
ZNF285	165	470	99	96	18	90
SMIM18	64	17	24	67	15	47
LHCGR	806	1980	1124	485	897	1617
NIPAL3	73	340	224	86	114	399
GALNT6	116	571	167	95	46	95
GDF15	598	665	324	351	486	418
FNBP4	729	352	436	466	340	590
LOC100683079	81	30	48	48	64	37
LOC102152154	356	111	128	211	987	226
LOC100856294	206	413	222	164	71	227
ELP1	687	46	196	411	15	96
DAB2	401	101	399	224	507	218
LOC111094067	626	979	401	430	591	476
TRIM59	92	1	32	52	44	49
CCDC175	261	362	338	182	132	330
CD164	303	341	282	191	972	292
DCTN2	275	236	475	190	757	370
TIGD2	128	90	51	65	72	171
SCNN1B	350	322	203	200	104	293
LOC610854	33	30	14	6	2	14
CNOT1	66	5	15	41	24	62
CNOT6	215	162	83	152	4	76
LOC100687713	299	242	605	221	1384	557
NEG_CONTROL_25	241	59	308	111	822	135
HACD3	220	883	340	126	832	345
ABI1	400	366	148	268	173	240
RNF10	152	52	128	90	17	53
MLLT10	89	564	44	62	28	29
PON2	180	120	226	95	24	165
LOC100683408	167	45	27	91	0	12
STK32B	442	368	520	319	695	960
TMEM128	294	4	162	204	47	107
NEG_CONTROL_26	129	107	154	111	210	196
ZDHHC6	225	752	72	126	131	184
ATG7	71	18	51	54	5	25
EPHB4	269	307	379	151	269	366
GRIN1	590	206	421	338	137	503
F9	294	450	403	205	627	437
PAK2	155	209	93	97	79	85
GABRG1	78	8	45	64	14	136
PLS1	919	344	834	468	900	906
EVL	116	96	76	51	159	103
MRPS25	161	33	96	99	270	81
MYO7B	247	39	103	137	103	88
RIIAD1	169	1634	573	122	550	625
LOC106557693	260	31	73	130	5	86
UBE2T	177	0	12	93	0	3
PCP4L1	509	185	446	291	586	468
TBX21	650	1795	791	426	1444	826
DMPK	471	124	207	252	261	209
PRMT9	649	499	512	447	172	540
SLAMF6	221	167	294	170	251	247
IL1F10	445	263	169	301	95	208
LOC111093741	144	402	144	112	118	79
CCDC117	219	361	175	154	168	224
FBP1	213	146	140	124	306	129
PRR5L	203	26	197	120	45	140
EPHX4	216	280	221	135	58	179
BEST1	447	151	494	281	1051	374
TSPAN16	227	26	188	169	63	146
43712	393	291	203	172	59	130
FADS2	147	19	93	81	305	242
CELSR3	311	157	284	176	390	336
ASL	107	22	86	68	57	140
CENPM	526	86	428	302	1332	544
POLH	325	160	252	211	331	149
APPBP2	659	374	397	391	135	345
LOC111092650	186	53	68	131	24	70
COPG2	471	283	314	325	616	575
SON	215	0	48	144	2	45
SIX3	150	129	108	96	243	116
LOC102151256	155	82	237	85	34	140
INVS	40	0	62	23	285	16
SPOUT1	557	128	446	347	302	239
LOC106559470	161	17	31	131	0	33
S1PR5	739	1336	601	446	726	618
HHAT	390	375	821	250	950	830
LOC106558245	265	123	459	171	314	357
FOXA1	260	1205	186	165	186	238
MINOS1	740	177	473	415	269	419
HADHA	108	112	34	74	11	49
RNF41	403	496	401	282	964	562
COL11A1	401	206	377	220	623	358
ZNF197	290	307	360	189	534	373
NECAP1	376	226	228	232	237	253
LRPPRC	16	0	8	17	0	13
RPL31	60	0	0	36	0	3
LOC483484	185	289	150	101	61	158
DUSP19	122	216	46	59	87	36
THAP12	79	102	37	43	32	83
MROH9	323	426	324	191	162	443
C17H1orf54	286	230	240	152	631	267
APOL6	570	72	229	320	122	228
PLPPR5	172	114	141	78	385	183
CHN2	34	1	51	17	1	80
C15H1orf50	216	200	95	118	26	185
CAPS2	563	572	568	354	1307	473
43722	216	877	906	125	443	628
BMP4	185	30	37	121	20	401
PDAP1	72	111	28	36	3	16
CPA3	55	1	19	29	0	26
LY6G6C	398	344	132	236	934	256
LOC111096079	133	13	13	98	0	32
COPB1	363	184	98	253	219	186
OR08G08	371	342	513	267	310	407
PLK1	186	167	281	97	241	509
UGCG	149	13	405	109	36	266
OR01C09	218	62	190	146	144	291
NEG_CONTROL_27	267	1127	342	166	298	260
LOC485255	82	466	89	47	118	86
CCRL2	309	314	251	194	548	200
LOC106558589	166	51	110	82	114	170
ADAMTS19	556	832	483	303	412	371
VDAC3	249	51	180	158	22	224
LOC475163	358	418	168	247	11	115
MON2	149	78	202	89	103	239
ROBO4	504	129	237	330	179	246
OAF	416	708	394	228	428	245
APBA1	295	551	286	190	128	423
43710	97	1	32	62	88	44
LYAR	275	680	455	157	268	342
NSG2	111	4	44	74	24	112
LOC111093559	1310	3600	1834	845	2313	1782
VAT1	167	87	116	110	42	208
DISC1	110	4	267	71	99	361
CHCHD7	339	183	379	210	1400	415
LOC609288	128	26	49	76	95	29
CD96	651	1143	642	423	489	812
STAT1	161	85	144	108	38	201
SPIC	651	1298	833	461	1516	564
C4H5orf34	177	435	261	115	167	242
CDH18	83	0	35	63	4	28
GPR107	320	532	330	246	721	354
KCNJ5	428	40	259	227	213	213
IFT46	134	380	165	87	57	86
LOC111092046	131	13	106	92	67	111
KIAA0319	472	517	403	288	220	543
SCAMP4	202	377	220	114	244	382
SDR16C5	248	105	137	135	135	137
LOC100686724	142	47	92	91	32	85
FTO	423	30	324	270	23	169
TSHR	169	620	191	102	437	156
ANKS4B	15	1	1	3	0	19
COR9R4	255	693	316	157	1263	412
GCAT	414	1263	292	268	434	361
STEAP2	273	563	363	173	174	355
ARMCX2	588	481	735	359	889	909
LOC100687661	259	232	176	147	133	110
PANK1	142	4	174	83	69	144
LOC100686959	488	492	215	265	425	270
COR4F25	237	332	400	132	673	243
LYST	348	150	266	231	262	257
LOC610726	536	333	691	326	211	423
WDYHV1	81	335	68	49	4	109
COR52AE1	119	13	26	88	6	110
CAB39L	337	166	513	195	1064	410
TMEM50A	427	640	438	250	1258	294
MIA2	227	56	100	168	46	90
GLRX2	478	679	1088	262	233	1032
MRAP2	120	24	135	62	208	121
SLC16A7	119	261	48	56	53	58
DCC	302	29	278	226	111	211
PARK7	155	496	114	114	44	140
LOC476620	463	1004	1028	308	1281	826
LOC100688700	454	188	892	259	261	555
SMARCAL1	281	1220	662	179	309	778
LDHD	385	639	466	246	218	342
LOC100686484	248	75	206	147	21	258
CTPS1	496	217	502	285	131	509
MYOZ2	680	321	729	433	1697	770
CNR2	306	296	201	208	303	326
CRADD	282	162	1113	181	622	771
PPFIA1	580	938	408	395	1018	311
NAA35	289	252	204	132	97	198
CKS2	133	3	46	121	1	103
[truncated: 78,542 more rows]
